# Supplementary material for: Effects of Enzymes or Fermented Feed on Nitrogen Balance, Meat Quality, Intestinal Microbiota Profile and Barrier Functions of Landrace × Rongchang Pigs Fed with a Diversified Low-Protein Diet
Source: Vet Sci. 2026 Feb 26;13(3):219. doi: 10.3390/vetsci13030219 (PMC13030152; doi:10.3390/vetsci13030219)
Supplement: Supplementary file 1 [file vetsci-13-00219-s001.zip]

Archive with 1 entries (1 files):
- vetsci-4147994-supplementary.pdf
